# Supplementary material for: Efficacy of Teduglutide for Parenteral Support Reduction in Patients with Short Bowel Syndrome: A Systematic Review and Meta-Analysis
Source: Nutrients. 2022 Feb 14;14(4):796. doi: 10.3390/nu14040796 (PMC8880479; doi:10.3390/nu14040796)
Supplement: Supplementary file 1 [file nutrients-14-00796-s001.zip]

Archive with 1 entries (1 files):
- nutrients-1579314-supplementary.pdf
